# Supplementary material for: Dysfunctional DNA Mismatch Repair Drives the Evolution of Gene Amplification in MTX-Resistant Human Colorectal Cancer Cells
Source: Int J Mol Sci. 2026 Apr 23;27(9):3774. doi: 10.3390/ijms27093774 (PMC13163856; doi:10.3390/ijms27093774)
Supplement: Supplementary file 1 [file ijms-27-03774-s001.zip]

Archive with 1 entries (1 files):
- ijms-4229272-supplementary.pdf
